# Supplementary material for: Sarcopenia as a Multisystem Disorder—Connections with Neural and Cardiovascular Systems—A Related PRISMA Systematic Literature Review
Source: Life (Basel). 2026 Jan 1;16(1):68. doi: 10.3390/life16010068 (PMC12843355; doi:10.3390/life16010068)
Supplement: Supplementary file 1 [file life-16-00068-s001.zip]

Archive with 1 entries (1 files):
- life-4056736-supplementary.xlsx
