# Supplementary material for: Sarcopenia as a Multisystem Disorder—Connections with Neural and Cardiovascular Systems—A Related PRISMA Systematic Literature Review
Source: Life (Basel). 2026 Jan 1;16(1):68. doi: 10.3390/life16010068 (PMC12843355; doi:10.3390/life16010068)
Supplement: Supplementary file 1 [file life-16-00068-s001.zip › life-4056736-supplementary.xlsx]

## Sheet: Sheet1
Source	Title	Authors	DOI	Keywords	Year of publication	Number of citations	Citations per Year	PEDro score
Elsevier	Role of diet and exercise in aging, Alzheimer’s disease, and other chronic diseases	Sachi Khemka, Aananya Reddy, P. Hemachandra Reddy	10.1016/j.arr.2023.102091	"sarcopenia" + "physical exercise" + "ARBs" + "elderly"	2023	62	20.6667	10
pmc	Falls caused by balance disorders in the elderly with multiple systems involved: Pathogenic mechanisms and treatment strategies	Liwei Xing, Yi Bao, Binyang Wang, Mingqin Shi, Yuanyuan Wei, Xiaoyi Huang, Youwu Dai, Hongling Shi, Xuesong Gai, Qiu Luo, Yong Yin, Dongdong Qin	10.3389/fneur.2023.1128092	"sarcopenia" + "physical exercise" + "VR" + "elderly"	2023	113	37.6667	10
pmc	Perspectives on Aging and Quality of Life	Shinichi Noto	10.3390/healthcare11152131	"sarcopenia" + "physical exercise" + "VR" + "elderly"	2023	61	20.3333	10
pmc	The molecular athlete: exercise physiology from mechanisms to medals	Regula Furrer, John A. Hawley, Christoph Handschin	10.1152/physrev.00017.2022	"sarcopenia" + "physical exercise" + "virtual reality" + "elderly"	2023	182	60.6667	10
pmc	Mitochondrial dysfunction: roles in skeletal muscle atrophy	Xin Chen, Yanan Ji, Ruiqi Liu, Xucheng Zhu, Kexin Wang, Xiaoming Yang, Boya Liu, Zihui Gao, Yan Huang, Yuntian Shen, Hua Liu, Hualin Sun	10.1186/s12967-023-04369-z	"sarcopenia" + "physical exercise" + "VAR" + "elderly"	2023	192	64	10
pmc	A Role for Advanced Glycation End Products in Molecular Ageing	Katarzyna Zgutka, Marta Tkacz, Patrycja Tomasiak, Maciej Tarnowski	10.3390/ijms24129881	"sarcopenia" + "physical exercise" + "VE" + "elderly"	2023	92	30.6667	10
pmc	C-Reactive Protein: Pathophysiology, Diagnosis, False Test Results and a Novel Diagnostic Algorithm for Clinicians	Dimitra S. Mouliou	10.3390/diseases11040132	"sarcopenia" + "physical exercise" + "VE" + "elderly"	2023	97	32.3333	10
pmc	EHRA expert consensus document on the management of arrhythmias in frailty syndrome, endorsed by the Heart Rhythm Society (HRS), Asia Pacific Heart Rhythm Society (APHRS), Latin America Heart Rhythm Society (LAHRS), and Cardiac Arrhythmia Society of Southern Africa (CASSA)	Irina Savelieva, Stefano Fumagalli, Rose Anne Kenny, Stefan Anker, Athanase Benetos, Giuseppe Boriani, Jared Bunch, Nikolaos Dagres, Sergio Dubner, Laurent Fauchier, Luigi Ferrucci, Carsten Israel, Hooman Kamel, Deirdre A Lane, Gregory Y H Lip, Niccolò Marchionni, Israel Obel, Ken Okumura, Brian Olshansky, Tatjana Potpara, Martin K Stiles, Juan Tamargo, Andrea Ungar, Jedrzej Kosiuk, Torben Bjerre…	10.1093/europace/euac123	"sarcopenia" + "physical exercise" + "ACEIs" + "elderly"	2023	98	32.6667	10
pmc	From Atherosclerotic Plaque to Myocardial Infarction—The Leading Cause of Coronary Artery Occlusion	Ewelina Młynarska, Witold Czarnik, Piotr Fularski, Joanna Hajdys, Gabriela Majchrowicz, Magdalena Stabrawa, Jacek Rysz, Beata Franczyk	10.3390/ijms25137295	"sarcopenia" + "physical exercise" + "ACEIs" + "elderly"	2024	48	24	10
pmc	Sarcopenia and Cardiovascular Diseases	Abdulla A. Damluji, Maha Alfaraidhy, Noora AlHajri, Namit N. Rohant, Manish Kumar, Christina Al Malouf, Samira Bahrainy, Min Ji Kwak, Wayne B. Batchelor, Daniel E. Forman, Michael W. Rich, James Kirkpatrick, Ashok Krishnaswami, Karen P. Alexander, Gary Gerstenblith, Peggy Cawthon, Christopher R. deFilippi, Parag Goyal	10.1161/CIRCULATIONAHA.123.064071	"sarcopenia" + "physical exercise" + "angiotensin-converting-enzyme inhibitors" + "elderly"	2023	392	130.667	10
pmc	Insights into Pathogenesis, Nutritional and Drug Approach in Sarcopenia: A Systematic Review	Rodrigo Haber Mellen, Otávio Simões Girotto, Eduarda Boni Marques, Lucas Fornari Laurindo, Paulo Cesar Grippa, Claudemir Gregório Mendes, Lorena Natalino Haber Garcia, Marcelo Dib Bechara, Sandra Maria Barbalho, Renata Vargas Sinatora, Jesselina Francisco dos Santos Haber, Uri Adrian P. Flato, Patricia Cincotto dos Santos Bueno, Claudia Rucco Penteado Detregiachi, Karina Quesada	10.3390/biomedicines11010136	"sarcopenia" + "physical exercise" + "angiotensin-converting-enzyme inhibitors" + "elderly"	2023	62	20.6667	10
pmc	Sarcopenia and Cognitive Decline in Older Adults: Targeting the Muscle–Brain Axis	Beatrice Arosio, Riccardo Calvani, Evelyn Ferri, Hélio José Coelho-Junior, Angelica Carandina, Federica Campanelli, Veronica Ghiglieri, Emanuele Marzetti, Anna Picca	10.3390/nu15081853	"sarcopenia" + "physical exercise" + "angiotensin-converting-enzyme inhibitors" + "elderly"	2023	86	28.6667	10
pmc	EASL-EASD-EASO Clinical Practice Guidelines on the Management of Metabolic Dysfunction-Associated Steatotic Liver Disease (MASLD)	European Association for the Study of the Liver (EASL)*, European Association for the Study of Diabetes (EASD), European Association for the Study of Obesity (EASO)	10.1159/000539371	"sarcopenia" + "physical exercise" + "angiotensin-converting-enzyme inhibitors" + "elderly"	2024	565	282.5	10
pmc	Cardiovascular complications in chronic kidney disease: a review from the European Renal and Cardiovascular Medicine Working Group of the European Renal Association	Carmine Zoccali, Francesca Mallamaci, Marcin Adamczak, Rodrigo Bueno de Oliveira, Ziad A Massy, Pantelis Sarafidis, Rajiv Agarwal, Patrick B Mark, Peter Kotanko, Charles J Ferro, Christoph Wanner, Michel Burnier, Raymond Vanholder, Andrzej Wiecek	10.1093/cvr/cvad083	"sarcopenia" + "physical exercise" + "angiotensin-converting-enzyme inhibitors" + "elderly"	2023	223	74.3333	10
pmc	Challenges in developing Geroscience trials	Yves Rolland, Felipe Sierra, Luigi Ferrucci, Nir Barzilai, Rafael De Cabo, Joan Mannick, Anthony Oliva, William Evans, Davide Angioni, Philipe De Souto Barreto, Jeremy Raffin, Bruno Vellas, James L. Kirkland, the G.C.T-TF group	10.1038/s41467-023-39786-7	"sarcopenia" + "physical exercise" + "angiotensin-converting-enzyme inhibitors" + "elderly"	2023	61	20.3333	10
pmc	Sex Differences in Inflammation and Muscle Wasting in Aging and Disease	Chiara Della Peruta, Biliana Lozanoska-Ochser, Alessandra Renzini, Viviana Moresi, Carles Sanchez Riera, Marina Bouché, Dario Coletti	10.3390/ijms24054651	"sarcopenia" + "physical exercise" + "activin receptor type 2b" + "elderly"	2023	71	23.6667	10
pmc	Efficacy of Pulmonary Rehabilitation in Post-COVID-19: A Systematic Review and Meta-Analysis	Erika Meléndez-Oliva, Oliver Martínez-Pozas, Juan Nicolás Cuenca-Zaldívar, Jorge Hugo Villafañe, Laura Jiménez-Ortega, Eleuterio A. Sánchez-Romero	10.3390/biomedicines11082213	"sarcopenia" + "physical exercise" + "virtual reality" + "elderly"	2023	57	19	10
pmc	Fiber-Type Shifting in Sarcopenia of Old Age: Proteomic Profiling of the Contractile Apparatus of Skeletal Muscles	Paul Dowling, Stephen Gargan, Dieter Swandulla, Kay Ohlendieck	10.3390/ijms24032415	"sarcopenia" + "physical exercise" + "angiotensin-converting-enzyme inhibitors" + "elderly"	2023	55	18.3333	10
Elsevier	Multidisciplinary Care in Heart Failure Services	GEORGE Sokos, KAZUHIKO KIDO, Maya GUGLIN	10.1016/j.cardfail.2023.02.011	"sarcopenia" + "physical exercise" + "angiotensin-converting-enzyme inhibitors" + "elderly"	2023	48	16	10
Elsevier	Frailty in patients on dialysis	Gordon Chun-Kau Chan, Kamyar Kalantar-Zadeh, Philip Kam-Tao Li	10.1016/j.kint.2024.02.026	"sarcopenia" + "physical exercise" + "activin receptor type 2b" + "elderly"	2024	33	16.5	10
pmc	Practical Recommendations for Exercise Training in Patients with Long COVID with or without Post-exertional Malaise: A Best Practice Proposal	Rainer Gloeckl, Ralf H. Zwick, Ulrich Fürlinger, Tessa Schneeberger, Daniela Leitl, Inga Jarosch, Uta Behrends, Carmen Scheibenbogen, Andreas Rembert Koczulla	10.1186/s40798-024-00695-8	"sarcopenia" + "physical exercise" + "virtual reality" + "elderly"	2024	35	17.5	10
pmc	Physical activity and exercise in chronic kidney disease: consensus statements from the Physical Exercise Working Group of the Italian Society of Nephrology	Yuri Battaglia, Federica Baciga, Francesca Bulighin, Maria Amicone, Giovanni Mosconi, Alda Storari, Rachele Brugnano, Marco Pozzato, Daria Motta, Claudia D’alessandro, Claudia Torino, Francesca Mallamaci, Adamasco Cupisti, Filippo Aucella, Alessandro Capitanini, Working Group of Physical Exercise of Italian Society of Nephrology	10.1007/s40620-024-02049-9	"sarcopenia" + "physical exercise" + "virtual reality" + "elderly"	2024	29	14.5	9
pmc	Oral semaglutide improves body composition and preserves lean mass in patients with type 2 diabetes: a 26-week prospective real-life study	Sara Volpe, Giuseppe Lisco, Margherita Fanelli, Davide Racaniello, Valentina Colaianni, Valentina Lavarra, Domenico Triggiani, Lucilla Crudele, Vincenzo Triggiani, Carlo Sabbà, Giovanni De Pergola, Giuseppina Piazzolla	10.3389/fendo.2023.1240263	"sarcopenia" + "physical exercise" + "angiotensin-converting-enzyme inhibitors" + "elderly"	2023	41	13.6667	8
pmc	Systemic aging fuels heart failure: Molecular mechanisms and therapeutic avenues	Zhuyubing Fang, Umar Raza, Jia Song, Junyan Lu, Shun Yao, Xiaohong Liu, Wei Zhang, Shujuan Li	10.1002/ehf2.14947	"sarcopenia" + "physical exercise" + "activin receptor type 2b" + "elderly"	2024	22	11	7
pmc	Promoting Activity, Independence, and Stability in Early Dementia and mild cognitive impairment (PrAISED): randomised controlled trial	Rowan H Harwood, Sarah E Goldberg, Andrew Brand, Veronika van Der Wardt, Vicky Booth, Claudio Di Lorito, Zoe Hoare, Jennie Hancox, Rupinder Bajwa, Clare Burgon, Louise Howe, Alison Cowley, Trevor Bramley, Annabelle Long, Juliette Lock, Rachael Tucker, Emma J Adams, Rebecca O’Brien, Fiona Kearney, Katarzyna Kowalewska, Maureen Godfrey, Marianne Dunlop, Kehinde Junaid, Simon Thacker, Carol Duff, To…	10.1136/bmj-2023-074787	"sarcopenia" + "physical exercise" + "VE" + "elderly"	2023	35	11.6667	7
pmc	Frailty, Sarcopenia, Cachexia, and Malnutrition in Heart Failure	Daichi Maeda, Yudai Fujimoto, Taisuke Nakade, Takuro Abe, Shiro Ishihara, Kentaro Jujo, Yuya Matsue	10.4070/kcj.2024.0089	"sarcopenia" + "physical exercise" + "angiotensin-converting-enzyme inhibitors" + "elderly"	2024	25	12.5	7
pmc	Advanced lung cancer inflammation index is associated with long-term cardiovascular death in hypertensive patients: national health and nutrition examination study, 1999–2018	Jiabin Tu, Bo Wu, Jiaming Xiu, Jiayi Deng, Shuqiong Lin, Jin Lu, Yanfang Yan, Pei Yu, Jinlong Zhu, Kaihong Chen, Shan Ding, Liling Chen	10.3389/fphys.2023.1074672	"sarcopenia" + "physical exercise" + "angiotensin-converting-enzyme inhibitors" + "elderly"	2023	37	12.3333	7
pmc	Mini-encyclopedia of mitochondria-relevant nutraceuticals protecting health in primary and secondary care—clinically relevant 3PM innovation	Olga Golubnitschaja, Andrea Kapinova, Nafiseh Sargheini, Bianka Bojkova, Marko Kapalla, Luisa Heinrich, Eleni Gkika, Peter Kubatka	10.1007/s13167-024-00358-4	"sarcopenia" + "physical exercise" + "VAR" + "elderly"	2024	22	11	7
pmc	A Phase 1 study for safety and pharmacokinetics of BIO101 (20‐hydroxyecdysone) in healthy young and older adults	Waly Dioh, Cendrine Tourette, Susanna Del Signore, Louiza Daudigny, Philippe Dupont, Christine Balducci, Pierre J. Dilda, René Lafont, Stanislas Veillet	10.1002/jcsm.13195	"sarcopenia" + "physical exercise" + "angiotensin-converting-enzyme inhibitors" + "elderly"	2023	34	11.3333	7
pmc	Diagnosis and Management of Malnutrition in Patients with Heart Failure	Alberto Esteban-Fernández, Rocío Villar-Taibo, Mirian Alejo, David Arroyo, Juan Luis Bonilla Palomas, Montserrat Cachero, Clara Joaquin, Manuel Méndez Bailón, José Ángel Pérez-Rivera, Juan Carlos Romero-Vigara, Gema Somoza	10.3390/jcm12093320	"sarcopenia" + "physical exercise" + "angiotensin-converting-enzyme inhibitors" + "elderly"	2023	33	11	7
pmc	Microgravity and Musculoskeletal Health: What Strategies Should Be Used for a Great Challenge?	Roberto Bonanni, Ida Cariati, Mario Marini, Umberto Tarantino, Virginia Tancredi	10.3390/life13071423	"sarcopenia" + "physical exercise" + "ACVR2b" + "elderly"	2023	34	11.3333	7
pmc	Aging Skeletal Muscles: What Are the Mechanisms of Age-Related Loss of Strength and Muscle Mass, and Can We Impede Its Development and Progression?	Thomas Gustafsson, Brun Ulfhake	10.3390/ijms252010932	"sarcopenia" + "physical exercise" + "VR" + "elderly"	2024	20	10	6
pmc	Effectiveness of guided telerehabilitation on functional performance in community-dwelling older adults: A systematic review	CJ Gamble, JCM van Haastregt, EF van Dam van Isselt, SMG Zwakhalen, JMGA Schols	10.1177/02692155231217411	"sarcopenia" + "physical exercise" + "virtual reality" + "elderly"	2024	19	9.5	6
pmc	Inflammaging and Brain Aging	Maria Carolina Jurcau, Anamaria Jurcau, Alexander Cristian, Vlad Octavian Hogea, Razvan Gabriel Diaconu, Vharoon Sharma Nunkoo	10.3390/ijms251910535	"sarcopenia" + "physical exercise" + "VAR" + "elderly"	2024	20	10	6
pmc	Skeletal Muscle Injury in Chronic Kidney Disease—From Histologic Changes to Molecular Mechanisms and to Novel Therapies	Kylie Heitman, Matthew S. Alexander, Christian Faul	10.3390/ijms25105117	"sarcopenia" + "physical exercise" + "angiotensin-converting-enzyme inhibitors" + "elderly"	2024	20	10	6
pmc	Frailty and the Interactions between Skeletal Muscle, Bone, and Adipose Tissue-Impact on Cardiovascular Disease and Possible Therapeutic Measures	María Elena Soto, Israel Pérez-Torres, María Esther Rubio-Ruiz, Agustina Cano-Martínez, Linaloe Manzano-Pech, Verónica Guarner-Lans	10.3390/ijms24054534	"sarcopenia" + "physical exercise" + "angiotensin-converting-enzyme inhibitors" + "elderly"	2023	32	10.6667	6
Elsevier	The complex pathophysiology of cardiac cachexia: A review of current pathophysiology and implications for clinical practice	Jenjiratchaya Thanapholsart, Ehsan Khan, Geraldine A. Lee	10.1016/j.amjms.2022.08.016	"sarcopenia" + "physical exercise" + "ACEIs" + "elderly"	2023	24	8	5
Elsevier	Gut microbiota and myocardial fibrosis	Han Xu, Fan Yang, Zhijun Bao	10.1016/j.ejphar.2022.175355	"sarcopenia" + "physical exercise" + "angiotensin-converting-enzyme inhibitors" + "elderly"	2023	24	8	5
pmc	Effects of a 2‐year exercise training on neuromuscular system health in older individuals with low muscle function	Elena Monti, Sara Tagliaferri, Sandra Zampieri, Fabio Sarto, Giuseppe Sirago, Martino Vladimiro Franchi, Andrea Ticinesi, Yari Longobucco, Elisa Adorni, Fulvio Lauretani, Stephan Von Haehling, Emanuele Marzetti, Riccardo Calvani, Roberto Bernabei, Matteo Cesari, Marcello Maggio, Marco Vincenzo Narici	10.1002/jcsm.13173	"sarcopenia" + "physical exercise" + "VR" + "elderly"	2023	25	8.33333	5
pmc	Mechanism-Driven Strategies for Reducing Fall Risk in the Elderly: A Multidisciplinary Review of Exercise Interventions	Yuan-Ji Zhong, Qing Meng, Chun-Hsien Su	10.3390/healthcare12232394	"sarcopenia" + "physical exercise" + "VR" + "elderly"	2024	16	8	5
pmc	Rehabilitation and COVID-19: systematic review by Cochrane Rehabilitation	Chiara ARIENTI, Stefano G. LAZZARINI, Elisa ANDRENELLI, Claudio CORDANI, Francesco NEGRINI, Elisa POLLINI, Maria G. CERAVOLO, The International Multiprofessional Steering Committee of Cochrane Rehabilitation REH-COVER Action	10.23736/S1973-9087.23.08331-4	"sarcopenia" + "physical exercise" + "VR" + "elderly"	2024	18	9	5
pmc	Alzheimer’s Disease Treatment: The Search for a Breakthrough	Allison B. Reiss, Dalia Muhieddine, Berlin Jacob, Michael Mesbah, Aaron Pinkhasov, Irving H. Gomolin, Mark M. Stecker, Thomas Wisniewski, Joshua De Leon	10.3390/medicina59061084	"sarcopenia" + "physical exercise" + "virtual reality" + "elderly"	2023	27	9	5
pmc	Exercise Interventions Delivered Through Telehealth to Improve Physical Functioning for Older Adults with Frailty, Cognitive, or Mobility Disability: A Systematic Review and Meta-Analysis	Rik Dawson, Juliana S. Oliveira, Wing S. Kwok, Marte Bratland, Ian Matthew Rajendran, Ajith Srinivasan, Chun Yin Chu, Marina B. Pinheiro, Leanne Hassett, Catherine Sherrington	10.1089/tmj.2023.0177	"sarcopenia" + "physical exercise" + "virtual reality" + "elderly"	2024	18	9	5
pmc	Muscle quality index and cardiovascular disease among US population-findings from NHANES 2011–2014	Yanlin Chen, Weidong Lin, Lu Fu, Huiyi Liu, Shuyu Jin, Xingdong Ye, Sijia Pu, Yumei Xue	10.1186/s12889-023-17303-1	"sarcopenia" + "physical exercise" + "ACEIs" + "elderly"	2023	23	7.66667	5
pedro	The efficacy of different interventions in the treatment of sarcopenia in middle-aged and elderly people: a network meta-analysis	Geng Q, Zhai H, Wang L, Wei H, Hou S	10.1097/MD.0000000000034254	"sarcopenia" + "physical exercise" + "VR" + "elderly"	2023	24	8	5
pmc	Exercise, Neuroprotective Exerkines, and Parkinson’s Disease: A Narrative Review	Alexandra K. Mitchell, Rebecca R. Bliss, Frank C. Church	10.3390/biom14101241	"sarcopenia" + "physical exercise" + "virtual reality" + "elderly"	2024	15	7.5	4
Elsevier	Elderly patients' reactions to gamification-based digital therapeutics (DTx): The relevance of socialization tendency seeking	Andrea Sestino, Alfredo D'Angelo	10.1016/j.techfore.2024.123526	"sarcopenia" + "physical exercise" + "VR" + "elderly"	2024	12	6	4
Elsevier	Adipose tissue in older individuals: a contributing factor to sarcopenia	Tiantian Wang, Dong Zhou, Zhen Hong	10.1016/j.metabol.2024.155998	"sarcopenia" + "physical exercise" + "VAR" + "elderly"	2024	14	7	4
pmc	The use of technology in cancer prehabilitation: a systematic review	San San Tay, Fuquan Zhang, Edmund Jin Rui Neo	10.3389/fonc.2024.1321493	"sarcopenia" + "physical exercise" + "VR" + "elderly"	2024	13	6.5	4
pmc	Home-Based Exergame Program to Improve Physical Function, Fall Efficacy, Depression and Quality of Life in Community-Dwelling Older Adults: A Randomized Controlled Trial	Kyeongjin Lee	10.3390/healthcare11081109	"sarcopenia" + "physical exercise" + "virtual reality" + "elderly"	2023	19	6.33333	4
pmc	Osteosarcopenia in NAFLD/MAFLD: An Underappreciated Clinical Problem in Chronic Liver Disease	Alessandra Musio, Federica Perazza, Laura Leoni, Bernardo Stefanini, Elton Dajti, Renata Menozzi, Maria Letizia Petroni, Antonio Colecchia, Federico Ravaioli	10.3390/ijms24087517	"sarcopenia" + "physical exercise" + "VAR" + "elderly"	2023	19	6.33333	4
pmc	Cell non-autonomous regulation of cerebrovascular aging processes by the somatotropic axis	Marisa A. Bickel, Boglarka Csik, Rafal Gulej, Anna Ungvari, Adam Nyul-Toth, Shannon M. Conley	10.3389/fendo.2023.1087053	"sarcopenia" + "physical exercise" + "VE" + "elderly"	2023	22	7.33333	4
pmc	Impaired age-associated mitochondrial translation is mitigated by exercise and PGC-1α	Laura M. de Smalen, Anastasiya Börsch, Aurel B. Leuchtmann, Jonathan F. Gill, Danilo Ritz, Mihaela Zavolan, Christoph Handschin	10.1073/pnas.2302360120	"sarcopenia" + "physical exercise" + "virtual environment" + "elderly"	2023	19	6.33333	4
pmc	Pathogenesis of Sarcopenia in Chronic Kidney Disease—The Role of Inflammation, Metabolic Dysregulation, Gut Dysbiosis, and microRNA	Estera Bakinowska, Joanna Olejnik-Wojciechowska, Kajetan Kiełbowski, Anastasiia Skoryk, Andrzej Pawlik	10.3390/ijms25158474	"sarcopenia" + "physical exercise" + "angiotensin-converting-enzyme inhibitors" + "elderly"	2024	12	6	4
pmc	Prevention and Rehabilitation After Heart Transplantation: A Clinical Consensus Statement of the European Association of Preventive Cardiology, Heart Failure Association of the ESC, and the European Cardio Thoracic Transplant Association, a Section of ESOT	Maria Simonenko, Dominique Hansen, Josef Niebauer, Maurizio Volterrani, Stamatis Adamopoulos, Cristiano Amarelli, Marco Ambrosetti, Stefan D. Anker, Antonio Bayes-Genis, Tuvia Ben Gal, T. Scott Bowen, Francesco Cacciatore, Giuseppe Caminiti, Elena Cavarretta, Ovidiu Chioncel, Andrew J. S. Coats, Alain Cohen-Solal, Flavio D’Ascenzi, Carmen de Pablo Zarzosa, Andreas B. Gevaert, Finn Gustafsson, Har…	10.3389/ti.2024.13191	"sarcopenia" + "physical exercise" + "ARBs" + "elderly"	2024	13	6.5	4
pmc	Sarcopenia as the Mobility Phenotype of Aging: Clinical Implications	Sunghwan Ji, Hee-Won Jung, Ji Yeon Baek, Il-Young Jang, Eunju Lee	10.11005/jbm.2024.31.1.1	"sarcopenia" + "physical exercise" + "ACVR2b" + "elderly"	2024	13	6.5	4
Table S1: Overview of the included studies screened prior to final eligibility assessment
